# Supplementary material for: 10-Year Risk for Cardiovascular Disease Associated with COMISA (Co-Morbid Insomnia and Sleep Apnea) in Hypertensive Subjects
Source: Life (Basel). 2023 Jun 13;13(6):1379. doi: 10.3390/life13061379 (PMC10303626; doi:10.3390/life13061379)
Supplement: Supplementary file 1 [file life-13-01379-s001.zip]

Archive with 1 entries (1 files):
- life-2392861-supplementary.pdf
